# Supplementary material for: Molecular Dynamics of Cytokine Interactions and Signalling of Mesenchymal Stem Cells Undergoing Directed Neural-like Differentiation
Source: Life (Basel). 2022 Mar 8;12(3):392. doi: 10.3390/life12030392 (PMC8948714; doi:10.3390/life12030392)
Supplement: Supplementary file 1 [file life-12-00392-s001.zip]

Archive with 1 entries (1 files):
- life-1573570-supplementary.pdf
